# Supplementary material for: Olink proteomics reveals TNFRSF9 as a biomarker for abdominal aortic aneurysms
Source: iScience. 2025 Jun 5;28(7):112828. doi: 10.1016/j.isci.2025.112828 (PMC12209979; doi:10.1016/j.isci.2025.112828)
Supplement: Data S1. Olink proteomics sequencing data [file mmc2.zip]

Archive with 1 entries (1 files):
- RAW Data.xlsx
