# Supplementary material for: Olink proteomics reveals TNFRSF9 as a biomarker for abdominal aortic aneurysms
Source: iScience. 2025 Jun 5;28(7):112828. doi: 10.1016/j.isci.2025.112828 (PMC12209979; doi:10.1016/j.isci.2025.112828)
Supplement: Data S1. Olink proteomics sequencing data [file mmc2.zip › RAW Data.xlsx]

## Sheet: Npx Data
Olink	Olink NPX Signature 1.12.1
NPX data
Panel	Olink Target 96 Inflammation(v.3026)	Olink Target 96 Inflammation(v.3026)	Olink Target 96 Inflammation(v.3026)	Olink Target 96 Inflammation(v.3026)	Olink Target 96 Inflammation(v.3026)	Olink Target 96 Inflammation(v.3026)	Olink Target 96 Inflammation(v.3026)	Olink Target 96 Inflammation(v.3026)	Olink Target 96 Inflammation(v.3026)	Olink Target 96 Inflammation(v.3026)	Olink Target 96 Inflammation(v.3026)	Olink Target 96 Inflammation(v.3026)	Olink Target 96 Inflammation(v.3026)	Olink Target 96 Inflammation(v.3026)	Olink Target 96 Inflammation(v.3026)	Olink Target 96 Inflammation(v.3026)	Olink Target 96 Inflammation(v.3026)	Olink Target 96 Inflammation(v.3026)	Olink Target 96 Inflammation(v.3026)	Olink Target 96 Inflammation(v.3026)	Olink Target 96 Inflammation(v.3026)	Olink Target 96 Inflammation(v.3026)	Olink Target 96 Inflammation(v.3026)	Olink Target 96 Inflammation(v.3026)	Olink Target 96 Inflammation(v.3026)	Olink Target 96 Inflammation(v.3026)	Olink Target 96 Inflammation(v.3026)	Olink Target 96 Inflammation(v.3026)	Olink Target 96 Inflammation(v.3026)	Olink Target 96 Inflammation(v.3026)	Olink Target 96 Inflammation(v.3026)	Olink Target 96 Inflammation(v.3026)	Olink Target 96 Inflammation(v.3026)	Olink Target 96 Inflammation(v.3026)	Olink Target 96 Inflammation(v.3026)	Olink Target 96 Inflammation(v.3026)	Olink Target 96 Inflammation(v.3026)	Olink Target 96 Inflammation(v.3026)	Olink Target 96 Inflammation(v.3026)	Olink Target 96 Inflammation(v.3026)	Olink Target 96 Inflammation(v.3026)	Olink Target 96 Inflammation(v.3026)	Olink Target 96 Inflammation(v.3026)	Olink Target 96 Inflammation(v.3026)	Olink Target 96 Inflammation(v.3026)	Olink Target 96 Inflammation(v.3026)	Olink Target 96 Inflammation(v.3026)	Olink Target 96 Inflammation(v.3026)	Olink Target 96 Inflammation(v.3026)
Assay	IL8	VEGFA	CD8A	MCP-3	GDNF	CDCP1	CD244	IL7	OPG	LAP TGF-beta-1	uPA	IL6	IL-17C	MCP-1	IL-17A	CXCL11	AXIN1	TRAIL	IL-20RA	CXCL9	CST5	IL-2RB	IL-1 alpha	OSM	IL2	CXCL1	TSLP	CCL4	CD6	SCF	IL18	SLAMF1	TGF-alpha	MCP-4	CCL11	TNFSF14	FGF-23	IL-10RA	FGF-5	MMP-1	LIF-R	FGF-21	CCL19	IL-15RA	IL-10RB	IL-22 RA1	IL-18R1	PD-L1	Beta-NGF
Uniprot ID	P10145	P15692	P01732	P80098	P39905	Q9H5V8	Q9BZW8	P13232	O00300	P01137	P00749	P05231	Q9P0M4	P13500	Q16552	O14625	O15169	P50591	Q9UHF4	Q07325	P28325	P14784	P01583	P13725	P60568	P09341	Q969D9	P13236	P30203	P21583	Q14116	Q13291	P01135	Q99616	P51671	O43557	Q9GZV9	Q13651	P12034	P03956	P42702	Q9NSA1	Q99731	Q13261	Q08334	Q8N6P7	Q13478	Q9NZQ7	P01138
OlinkID	OID00471	OID00472	OID05124	OID00474	OID00475	OID00476	OID00477	OID00478	OID00479	OID00480	OID00481	OID00482	OID00483	OID00484	OID00485	OID00486	OID00487	OID00488	OID00489	OID00490	OID00491	OID00492	OID00493	OID00494	OID00495	OID00496	OID00497	OID00498	OID00499	OID00500	OID00501	OID00502	OID00503	OID00504	OID00505	OID00506	OID00507	OID00508	OID00509	OID00510	OID00511	OID00512	OID00513	OID00514	OID00515	OID00516	OID00517	OID00518	OID00519
AAA_9	5.91774	10.4826	7.06622	2.61238	1.57673	4.66801	5.87325	1.87128	10.5595	5.89181	9.91761	2.16711	1.82336	10.8336	0.73138	7.00094	1.06847	7.85033	0.43462	7.38513	6.5353	0.42695	2.45362	4.24038	-0.34642	8.76667	-0.20955	7.01599	5.20706	9.42031	7.91508	2.50437	2.08199	15.4114	6.56991	5.01539	1.31635	-0.13078	0.44137	12.1953	3.7667	6.74619	10.6392	0.45934	5.88856	0.78542	7.00599	4.96913	0.01922
AAA_16	9.20584	11.1215	6.92085	3.025	2.07348	4.57561	6.65185	2.00582	10.4986	5.92945	10.2628	5.72082	2.55134	11.1582	0.71352	6.41632	3.17021	7.97537	0.61581	7.64938	6.51943	0.03456	1.26303	4.71916	0.17079	9.56762	0.19976	8.09266	5.83492	9.70588	7.92071	1.73814	1.91946	15.569	7.30692	5.30341	3.24803	-0.01847	0.48323	13.871	4.07616	7.04004	12.1499	0.24131	5.85147	-0.09709	7.4564	5.07813	0.25875
AAA_11	6.78995	11.2862	6.64422	3.57417	1.38608	5.41915	6.75714	2.60246	10.7168	6.35965	9.96758	4.47323	3.37136	12.0511	1.43361	7.47967	3.31443	8.26921	0.51196	7.91827	6.68042	0.88983	0.66651	6.00519	-0.49714	9.04182	0.66072	8.00977	5.61021	9.8339	9.05897	3.59743	3.32335	15.1474	7.30413	6.83662	1.01769	0.29079	0.50736	14.1844	4.14189	5.62008	13.2077	0.84453	6.68801	1.2064	7.77294	5.8487	0.10951
AAA_18	15.0218	11.5529	6.67847	10.3823	1.28356	4.45754	6.83414	2.00887	10.7054	6.33713	10.3704	8.94458	2.67004	13.7729	1.63541	8.65375	3.37989	7.94565	0.1344	8.67259	7.68522	0.24886	1.98692	8.71191	-0.4417	12.7857	0.37343	9.33533	5.78104	9.56983	8.51906	3.19838	3.9091	15.3517	7.34562	6.4451	1.13789	0.67386	0.86772	13.1709	3.82482	3.61328	10.0984	0.15499	5.97838	0.49537	7.70897	5.20509	0.08109
AAA_13	6.45676	11.7897	8.02765	3.15582	1.29912	3.81071	6.33191	3.08939	10.002	5.63116	10.2181	3.01375	1.78853	11.4581	0.58249	8.6458	1.84667	8.95366	0.28881	7.39115	6.45919	0.17946	1.53313	5.76674	-0.36833	9.7255	0.08311	8.13666	5.39919	10.0288	9.19939	2.35571	2.40592	14.7221	7.02588	6.06034	0.71567	-0.06882	0.59364	13.7156	4.19664	4.76264	11.0623	0.34271	5.71134	0.77134	7.99826	5.22677	0.10927
AAA_14	7.06049	12.139	7.18749	3.5744	1.74248	5.30954	6.93929	2.17999	10.7688	6.13759	10.1826	6.51156	1.72259	11.4224	1.21538	8.41269	3.04115	7.96298	0.39582	8.18504	6.6756	1.66422	-0.00973	5.20846	0.26545	9.63336	-0.32706	7.69335	5.9144	8.93453	9.12822	3.20738	3.17301	14.3067	7.19278	5.89242	0.86592	0.63543	0.92098	13.3165	4.19305	4.85322	11.0876	0.93344	5.89574	0.58308	8.07818	7.38312	0.20273
AAA_10	11.2665	12.3196	7.21642	4.85171	2.1137	5.52155	6.74445	1.90566	11.0933	6.68646	10.3196	5.85266	8.11322	12.3311	4.00555	7.73703	3.61881	8.28832	0.65598	9.22157	6.90162	0.36111	-0.16591	6.92882	0.41158	9.84239	0.26549	10.3989	5.46913	9.71956	9.50455	3.40951	4.52189	17.2021	7.75831	7.06653	2.68517	0.19478	1.1171	13.9803	4.4035	8.01736	11.8608	1.11666	6.8557	0.10033	8.3906	6.21147	0.0872
AAA_12	7.93761	12.6438	8.21767	3.76071	3.12324	7.12376	7.53991	3.01585	10.9749	6.44676	10.3006	6.84249	2.8949	11.5244	2.20506	7.14103	1.87205	7.55369	0.46425	9.18348	6.86606	0.63923	2.66853	7.5377	0.32735	10.9564	0.01233	8.33734	6.71801	8.65302	8.543	5.06193	5.90081	14.8975	6.6256	6.9041	2.37443	0.28601	0.8394	14.1268	4.53537	5.62273	10.8206	0.93673	6.77678	0.51615	8.10335	5.96688	0.22945
AAA_17	14.4018	12.9225	6.49655	12.665	1.46838	7.20476	7.13072	2.59434	10.3379	7.06653	11.158	13.4268	3.12558	14.4404	2.15488	7.42427	4.00403	7.77566	0.16988	7.08616	7.26562	0.04732	6.20108	11.3379	0.18288	13.85	1.1978	12.6455	6.39827	9.70277	9.03476	2.69352	4.74247	15.1634	7.0223	7.95756	1.83835	0.31813	0.82158	12.8291	3.87687	5.90464	9.87649	0.79408	6.34011	0.3316	7.9603	5.80813	0.19284
AAA_15	6.52807	12.2188	7.6091	3.59011	1.79091	6.04277	6.51603	2.52861	10.4108	6.14276	9.74079	3.74891	5.70394	10.9085	1.72495	7.10955	1.00042	8.00741	0.43245	8.21966	7.47488	1.01774	1.88818	4.73912	0.01803	10.5702	1.17302	7.8997	5.21221	9.69535	8.51094	3.08117	3.08939	14.648	7.33708	4.83523	1.10863	0.24784	0.73534	13.7905	3.90523	8.33118	11.9083	0.8181	6.13871	0.93961	7.30896	5.6219	-0.04889
AAA_4	7.34828	13.6415	10.1358	3.39853	2.79733	6.28041	6.0041	3.435	10.7761	7.65173	10.6615	3.3935	3.62478	12.5352	1.5496	8.28504	2.56744	9.21469	1.59539	9.10702	8.45026	1.07116	0.81794	7.23549	1.54011	9.858	0.66536	7.63417	5.79326	9.7352	10.3681	2.43563	5.54387	15.1439	8.62685	6.84476	1.40061	1.15029	2.2754	16.5583	3.58275	8.31056	12.7343	1.69284	6.36055	2.17734	7.21175	5.83713	2.15216
AAA_7	14.7857	13.1906	9.4739	9.36439	2.11743	5.18407	5.83656	2.28399	10.4765	7.44409	10.9809	4.97966	2.81855	13.847	1.62397	8.16512	5.00166	9.19894	1.1019	7.50739	8.30768	0.87904	4.97091	9.74221	1.28277	9.83541	1.05811	9.0383	5.74095	9.4543	10.1156	2.98171	5.69183	16.121	8.26136	8.53138	1.35043	0.71549	1.83176	16.0373	3.38627	6.48457	11.4818	2.13622	6.37808	1.08889	7.7598	5.71701	1.9995
AAA_6	15.0445	12.4191	8.87698	9.82385	2.43044	5.34812	5.8074	2.12856	10.8053	7.7099	10.7398	7.68688	2.85347	14.2118	1.08088	8.16235	4.25748	8.79272	1.34072	9.96167	8.28624	0.87267	1.18747	8.83687	0.89995	10.0943	-0.73227	9.24583	5.62796	10.4344	9.98519	1.93581	4.64303	15.5653	9.05433	7.30959	0.35569	0.97179	2.36711	15.9113	3.48464	6.26829	10.0556	1.78522	6.59158	1.85857	7.38209	6.11923	2.03104
AAA_1	9.87373	13.3917	10.1771	3.90881	3.05126	4.41014	5.80532	3.14152	10.8112	7.88794	10.7197	4.62811	3.67059	13.3996	2.71295	9.00346	3.61686	9.18472	1.8016	9.21826	8.2773	0.67626	1.64153	7.81944	1.42216	9.99099	1.28948	9.04276	5.90127	10.4699	10.3021	2.4325	6.08128	16.0738	9.22718	7.38159	1.65249	1.15972	2.81076	15.3171	3.87896	7.19678	11.9048	2.2804	6.30266	1.39616	7.76796	5.75062	2.06735
AAA_3	7.03837	12.4901	9.46608	2.99818	2.10395	5.35472	5.63643	2.32391	10.7567	7.55669	10.9562	3.85842	2.3872	12.5292	1.11953	7.92649	3.06501	9.09407	1.20409	7.65917	8.28595	0.66604	0.45846	6.2052	0.9056	9.601	0.83188	8.22939	5.37645	10.2772	9.79685	2.68164	4.99741	15.7875	8.65496	7.43671	0.97482	0.72391	2.32567	16.0812	3.35626	6.33293	10.5678	1.86996	6.66976	1.35413	7.3356	5.69007	2.02763
AAA_8	7.47138	12.9236	10.3679	3.06631	2.09348	3.48469	5.71175	3.16614	10.5104	7.94346	10.5935	4.31174	3.67991	12.6007	1.57942	7.59295	3.49184	9.04597	1.07351	5.80034	7.62488	0.93379	1.3609	8.17681	0.8408	9.67467	1.00935	8.23657	5.57903	9.84581	10.3235	2.72034	5.30366	16.1584	8.73322	7.40477	1.13989	0.79658	2.06059	16.2818	3.70586	8.83896	11.6543	1.75474	6.68637	1.52803	7.72302	5.36623	1.93412
AAA_5	6.45644	12.618	8.93475	2.69865	2.31103	3.73293	5.09572	2.21438	10.3781	7.04408	10.5903	3.25124	2.92862	12.6342	1.58817	8.03532	3.42888	8.87198	1.27225	7.59068	7.97288	0.32084	0.725	5.66309	1.08848	8.52921	0.53462	7.52763	4.85119	9.94682	9.32015	2.22783	4.55533	15.8624	8.3513	5.63106	1.01981	0.94143	2.08386	15.3041	3.33967	7.67027	11.9843	1.55688	6.27068	2.01963	6.93714	5.38843	1.89793
AAA_2	14.3097	12.5517	9.16182	10.7672	3.71672	5.1662	5.05583	2.21506	11.6454	7.4972	10.6835	6.60618	6.419	15.4615	2.08713	8.52776	4.13614	8.61223	1.08833	8.72831	8.0222	0.46325	-0.08218	8.969	0.82878	10.0008	0.91312	8.70803	4.37006	10.2685	9.02077	2.32713	4.81481	14.5883	8.57209	7.31864	1.0581	0.84553	2.35659	15.3625	3.65259	7.47765	10.829	1.74141	6.57252	1.42797	7.59463	5.70647	1.97336
Control_1	7.46202	10.7843	7.17211	2.46278	1.27898	3.48603	4.2746	1.35814	9.03542	6.17882	9.47535	1.60516	1.01977	10.5927	0.79332	5.10087	1.91625	6.97234	0.66532	5.45616	6.12279	-0.05429	-0.09097	3.8592	0.44311	7.83621	0.60691	5.90422	4.09318	8.80583	8.46499	0.94123	2.46884	13.7489	6.70318	5.00802	0.04028	0.89856	1.42409	16.0716	2.27411	4.57312	11.6583	0.71766	5.02373	0.86521	5.65742	3.78078	1.67664
Control_4	8.82903	11.5105	9.26726	3.45448	1.92591	3.12775	4.98867	2.78453	9.6542	6.83322	10.1574	3.04816	1.43088	11.8262	0.79462	7.56847	2.63131	8.47304	1.23977	6.00068	7.74426	1.62737	0.4448	6.83058	0.92047	9.54656	1.41431	7.07216	5.12716	9.75593	10.3791	1.39215	5.04593	14.9203	7.47402	6.66482	0.85442	0.59396	1.48356	15.4806	3.11484	4.55012	9.07247	1.65905	5.68695	0.72086	6.98403	5.20159	2.53456
Control_10	8.16818	12.6311	10.1062	3.3073	2.32997	4.15843	5.22135	3.03515	10.7187	7.06515	10.1846	3.16329	2.66175	12.5564	1.68736	7.65572	3.23072	8.50096	1.22366	8.54403	8.32316	0.75767	0.14621	5.80088	1.06002	9.3803	1.25376	6.71489	4.24646	10.1702	9.7039	1.99841	3.97642	15.8735	8.28752	6.17367	0.97342	2.00752	2.06495	15.2998	3.33829	6.2043	10.1755	1.97952	6.51071	1.36222	6.92576	5.76943	1.97653
Control_3	9.74674	12.438	9.0098	5.40747	2.24636	3.50053	5.17505	2.97897	10.2132	7.66625	10.763	2.95047	2.24024	12.3966	1.00469	7.69981	2.43946	8.60792	1.51127	6.94068	7.33558	0.47855	0.1059	6.63852	1.12924	10.1397	1.40172	8.07258	5.56199	10.072	9.62296	1.83825	5.09422	15.1747	8.07353	5.6566	0.86266	1.39477	1.79258	15.5122	3.63653	4.66503	10.7053	1.64026	6.08313	2.38913	6.79242	5.19148	2.02438
Control_7	10.4081	12.3364	8.09051	5.95622	1.84092	3.27211	4.99484	2.39732	10.3072	8.10253	10.6932	2.99573	1.97766	12.6221	1.36063	7.5596	3.12528	8.68044	1.07431	7.05493	7.19221	0.97602	0.04722	6.81199	0.97046	9.6972	0.66445	9.03172	4.7454	9.22094	10.208	1.98236	4.26349	13.9187	7.72774	6.29082	0.81399	1.72913	1.15472	16.752	3.20497	6.35568	10.0869	1.77701	6.61401	1.05302	7.69242	5.1976	1.93934
Control_5	9.56911	12.968	9.93262	5.00236	2.3778	3.29936	5.76105	4.04053	10.5703	8.75764	10.4677	5.39834	2.27871	13.0938	3.02046	10.1272	4.40613	8.88169	1.4974	7.98845	6.88558	1.02261	0.6774	7.47814	1.74517	11.5467	2.47033	7.30337	5.35497	9.36889	9.43741	2.93426	5.39884	17.0383	8.22467	7.69306	1.54529	1.72146	2.05928	17.4065	3.87414	5.05119	12.1055	2.24271	6.68586	1.7434	7.79917	6.87904	2.16325
Control_2	7.55568	11.6261	8.11796	2.69965	1.68521	3.46263	3.17368	1.41165	9.7124	6.79441	10.8909	2.22649	4.8275	11.8491	2.09878	7.3651	3.03386	8.61909	1.00209	6.39257	7.31694	0.43703	-0.02854	6.29151	1.07022	8.56468	-0.1621	6.82901	4.37178	9.48554	9.55204	1.21629	3.95951	14.8826	7.62387	6.22308	0.44687	0.80492	1.69105	15.5121	2.81996	5.81195	10.1866	1.19727	5.82107	1.19149	6.63674	4.79919	1.75714
Control_8	7.9532	11.4624	9.00907	2.8959	2.54209	4.68965	5.27227	2.36332	10.3337	7.38994	10.6573	2.69437	2.17985	12.2041	1.12258	7.49655	2.86961	8.4681	1.7761	6.84616	8.39597	0.46941	0.37178	4.56974	1.31735	9.07547	-0.17016	7.49484	5.29621	9.71015	8.73084	2.41223	3.33195	14.7517	8.32508	5.19869	0.65913	0.97902	2.50055	14.8336	3.54115	4.58513	10.4833	1.88784	6.13145	1.09971	7.29987	5.21317	1.79969
Control_6	12.204	14.1623	7.4356	8.25955	1.97449	4.14084	5.51546	2.70494	9.87347	9.11299	10.492	3.77141	1.81141	12.9034	0.93732	7.56061	3.30492	8.83005	0.93192	6.32572	7.35728	0.2146	1.03699	7.79855	1.22026	9.67	0.26823	8.35286	5.34328	10.0692	9.19242	1.78129	5.1795	15.0636	7.47088	7.32171	1.02917	1.01339	2.15228	16.2625	3.29729	7.32187	9.74228	1.66697	5.74999	2.05345	7.37986	5.29408	1.9609
Control_9	8.22322	12.5111	8.81284	3.8887	2.28645	4.83743	5.53009	3.07078	10.2914	7.72996	10.865	2.62956	1.73492	11.8465	0.88566	7.29603	3.99192	8.5604	1.88704	7.05849	8.17389	2.32667	0.47504	5.59861	1.32986	9.12197	0.48541	6.9579	4.92391	9.87023	9.51147	2.17043	4.00648	15.0136	8.14029	6.62007	1.14958	1.48782	2.60127	16.6151	3.66962	6.09225	10.0093	2.24609	6.85865	1.68848	7.19187	5.66917	2.03374
MaxLOD	0.09819	0.6281	-1.02245	0.71438	0.03207	-0.75621	0.29769	-0.14249	-0.36482	0.24977	-0.22164	-0.2284	0.27296	-0.38562	-0.11624	-0.13394	-0.32459	-0.07374	0.32669	-0.11497	-0.94661	0.58421	-0.09819	-0.18776	0.03207	0.89619	0.46834	-0.24829	0.00957	0.16709	-0.25288	0.3686	-1.34222	1.4192	-0.08968	-0.51855	0.11096	-0.45921	-0.32273	-0.80596	0.23409	-0.25526	0.64433	-0.27873	-0.39251	0.82877	0.02245	0.70336	0.24306
PlateLOD	0.09819	0.6281	-1.02245	0.71438	0.03207	-0.75621	0.29769	-0.14249	-0.36482	0.24977	-0.22164	-0.2284	0.27296	-0.38562	-0.11624	-0.13394	-0.32459	-0.07374	0.32669	-0.11497	-0.94661	0.58421	-0.09819	-0.18776	0.03207	0.89619	0.46834	-0.24829	0.00957	0.16709	-0.25288	0.3686	-1.34222	1.4192	-0.08968	-0.51855	0.11096	-0.45921	-0.32273	-0.80596	0.23409	-0.25526	0.64433	-0.27873	-0.39251	0.82877	0.02245	0.70336	0.24306
Missing Data freq.	0	0	0	0	0	0	0	0	0	0	0	0	0	0	0	0	0	0	0.22222	0	0	0.5	0.16667	0	0.61111	0	0.61111	0	0	0	0	0	0	0	0	0	0	0	0	0	0	0	0	0	0	0.72222	0	0	0.77778
Normalization	IPC Normalized	IPC Normalized	IPC Normalized	IPC Normalized	IPC Normalized	IPC Normalized	IPC Normalized	IPC Normalized	IPC Normalized	IPC Normalized	IPC Normalized	IPC Normalized	IPC Normalized	IPC Normalized	IPC Normalized	IPC Normalized	IPC Normalized	IPC Normalized	IPC Normalized	IPC Normalized	IPC Normalized	IPC Normalized	IPC Normalized	IPC Normalized	IPC Normalized	IPC Normalized	IPC Normalized	IPC Normalized	IPC Normalized	IPC Normalized	IPC Normalized	IPC Normalized	IPC Normalized	IPC Normalized	IPC Normalized	IPC Normalized	IPC Normalized	IPC Normalized	IPC Normalized	IPC Normalized	IPC Normalized	IPC Normalized	IPC Normalized	IPC Normalized	IPC Normalized	IPC Normalized	IPC Normalized	IPC Normalized	IPC Normalized
[truncated: 47 more columns]
